# Supplementary material for: Doing Things Differently: What It Would Take to Ensure Continued Access to Contraception During COVID-19
Source: Glob Health Sci Pract. 2020 Jun 30;8(2):169–75. doi: 10.9745/GHSP-D-20-00171 (PMC7326519; doi:10.9745/GHSP-D-20-00171)
Supplement: 20-00171-Supplemental_Table_clean.xlsx [file 20-00171-Supplemental_Table_clean.xlsx]

## Sheet: Sheet1
Suppplement to Weinberger M, Hayes B, White J, Skibiak J. Doing Things Differently: What It Would Take to Ensure Continued Access to Contraception During COVID-19. Glob Health Sci Pract. 2020;8(2). https://doi.org/10.9745/GHSP-D-20-00171
Supplemental Table. Detailed Assumptions Behind Method Switching Used for Modeling
	1. Method Switching											2. Type of Pill		3. LARC Use
	Male and female sterilization	IUD, %	Implant, %	Provider Injection, %	Self Injection, %	Pill, %	Male Condom, %	Female Condom, %	Emergency Contraception, %	Standard Days Method, %	Other, %	COC, %	POP, %	LARC Use Beyond Duration, %
Scenario A: Low/Moderate Service Disruption
IUD	0	40	10	20	5	20	0	0	2.5	2.5	0	30	70	50
Implant	0	0	50	20	5	20	0	0	2.5	2.5	0	30	70	50
Injection	0	0	0	50	10	35	0	0	2.5	2.5	0	30	70
Pill	0	0	0	0	5	90	1.7	0	1.7	1.7	0	80	20
Male Condom	0	0	0	0	0	0	95	0	2.5	2.5	0	30	70
Scenario B: High Service Disruption
IUD	0	5	5	10	10	50	10	0	5	5	0	10	90	80
Implant	0	0	0.1	10	10	50	10	0	5	5	0	10	90	80
Injection	0	0	0	10	30	45	5	0	5	5	0	10	90
Pill	0	0	0	0	5	85	0	0	5	5	0	80	20
Male Condom	0	0	0	0	0	10	80	0	5	5	0	10	90
The detailed assumptions used for Kenya and Nigeria are provided. The same switching assumption were applied to both countries; results differ due to differences in the starting method mix of each country. The 2 scenarios were informed by existing guidance and expert opinion. The scenarios are not meant to be predictive but rather explore what might happen under different levels of switching to m…
